# Supplementary material for: Apamin Enhances Neurite Outgrowth and Regeneration after Laceration Injury in Cortical Neurons
Source: Toxins (Basel). 2021 Aug 28;13(9):603. doi: 10.3390/toxins13090603 (PMC8472698; doi:10.3390/toxins13090603)
Supplement: Supplementary file 1 [file toxins-13-00603-s001.zip]

Archive with 1 entries (1 files):
- toxins-1327124-supplementary.pdf
